# Supplementary material for: Aluminum Nitride Ultraviolet Light-Emitting Device Excited via Carbon Nanotube Field-Emission Electron Beam
Source: Nanomaterials (Basel). 2023 Mar 16;13(6):1067. doi: 10.3390/nano13061067 (PMC10053685; doi:10.3390/nano13061067)
Supplement: Supplementary file 1 [file nanomaterials-13-01067-s001.zip]

Archive with 1 entries (1 files):
- nanomaterials-2264575-supplementary.pdf
